# Supplementary material for: Biomarker combination predicting imminent relapse after discontinuation of biological drugs in patients with rheumatoid arthritis in remission
Source: PLoS One. 2024 Mar 21;19(3):e0299450. doi: 10.1371/journal.pone.0299450 (PMC10956849; doi:10.1371/journal.pone.0299450)
Supplement: S2 Table — (XLSX) [file pone.0299450.s004.xlsx]

## Sheet: Sheet1
S2 Table. DAS28-CRP and its components from the time point of biologics discontinuation to relapse in the 13 cases of late relapse.
Patient ID	R2			R3			R6			R9			R10			R13			R14			R18			R19			R23			R24			R25			R26
	Lt1	Lt2	Lt3	Lt1	Lt2	Lt3	Lt1	Lt2	Lt3	Lt1	Lt2	Lt3	Lt1	Lt2	Lt3	Lt1	Lt2	Lt3	Lt1	Lt2	Lt3	Lt1	Lt2	Lt3	Lt1	Lt2	Lt3	Lt1	Lt2	Lt3	Lt1	Lt2	Lt3	Lt1	Lt2	Lt3	Lt1	Lt2	Lt3
TJC	0	0	1	0	0	5	0	0	2	0	0	11	0	0	2	0	1	4	0	0	3	0	0	1	0	0	1	0	0	2	0	1	3	0	0	7	0	1	8
SJC	0	0	1	0	0	5	0	0	2	0	0	2	0	0	2	0	1	2	0	0	3	0	0	1	0	0	1	0	0	2	0	1	2	0	0	7	0	1	8
VAS (mm)	0	5	12	0	2	20	0	2	25	2	17	38	0	9	27	0	4	23	3	2	3	0	0	31	4	4	40	1	3	5	3	2	50	0	3	49	1	3	12
CRP (mg/dL)	0.02	0.13	0.57	0.06	0.31	1.55	0.03	0.34	0.72	0.14	0.04	0.07	0.09	0.06	0.05	0.01	0.03	0.13	0.33	0.05	0.06	0.19	0.02	0.08	0.02	0.08	0.05	0.02	0.66	0.33	0.02	0.05	0.07	0.09	0.16	3.2	0.09	0.03	0.49
DAS28-CRP	1.03	1.33	2.65	1.13	1.5	4.13	1.05	1.52	3.26	1.3	1.32	3.93	1.19	1.26	2.68	0.99	1.95	3.1	1.53	1.13	2.62	1.34	1.03	2.45	1.08	1.23	2.51	1.04	1.73	2.74	1.07	1.97	3.22	1.19	1.35	5.13	1.21	1.94	4.14
Days between Lt2 and Lt3	42			21			35			35			42			28			35			42			42			42			28			28			42
TJC: tender joint count. SJC: swollen joint count. VAS: visual analogue scale. CRP: C-reactive protein
