# Supplementary material for: Biomarker combination predicting imminent relapse after discontinuation of biological drugs in patients with rheumatoid arthritis in remission
Source: PLoS One. 2024 Mar 21;19(3):e0299450. doi: 10.1371/journal.pone.0299450 (PMC10956849; doi:10.1371/journal.pone.0299450)
Supplement: S1 Data — (XLSX) [file pone.0299450.s005.xlsx]

## Sheet: Sheet1
S2 Data. Summary of Bio-Plex analyte concentration (pg/mL)
Patient ID	Group	Inhibitor	Time Point	IL27_p28	IL29_IFNl1	MMP3	TSLP	BCA1_CXCL13	IL6	TARC_CCL17
R2	late relapse	TNF	t1	214.51	0.78	47001.2	48.37	24.54	2.49	99.32
R3	late relapse	TNF	t1	183.93	92.05	31750.4	49.24	35.41	3.07	313.41
R6	late relapse	TNF	t1	3.24	0.78	9986.61	25.26	70.68	3.34	116.53
R9	late relapse	TNF	t1	3.24	28.2	16759.4	35	85.56	7.49	386.15
R10	late relapse	TNF	t1	573.12	69.37	7537.55	22.81	90.17	10.74	343.88
R13	late relapse	TNF	t1	214.85	99.45	21162.5	37.67	32.94	1.51	48.47
R14	late relapse	TNF	t1	107.23	0.78	27071.6	35.81	85	18.92	357.53
R18	late relapse	TNF	t1	128.79	95.83	20489.6	32.88	13.05	5.3	76.88
R19	late relapse	TNF	t1	24.88	42.18	8397.63	20.05	38.33	3.9	242.99
R23	late relapse	TNF	t1	3.24	13.41	19565.9	30.39	19.2	2.49	151.69
R24	late relapse	TNF	t1	62.22	35.23	16143.1	30.52	52.3	2.14	347.43
R25	late relapse	TNF	t1	231.04	68.24	41516.9	56.51	105.32	7.18	711.25
R26	late relapse	IL-6	t1	281.91	73.8	50519.2	67.24	47	11.77	165.09
R2	late relapse	TNF	t2	188.2	3.15	82802.4	80.06	73.04	8.41	257.51
R3	late relapse	TNF	t2	188.35	126.02	51861.4	75.09	63.8	6.33	960.34
R6	late relapse	TNF	t2	3.24	48.27	45656.7	64.03	139.29	77.83	331.38
R9	late relapse	TNF	t2	3.24	28.2	17225.8	35	59.42	10.94	180.62
R10	late relapse	TNF	t2	767.96	87.07	8683.24	27.74	86.47	11.94	359.79
R13	late relapse	TNF	t2	247.82	135.29	49938.6	60.78	110.81	150.63	63.35
R14	late relapse	TNF	t2	208.04	0.78	29804.5	40.23	89.61	26.36	361.78
R18	late relapse	TNF	t2	157.1	84.14	11848.7	29.5	28.15	4.74	176.84
R19	late relapse	TNF	t2	187	113.19	11091.9	25.01	46.53	3.9	479.53
R23	late relapse	TNF	t2	81.22	79.08	32675.8	53.55	61.56	14.17	476.33
R24	late relapse	TNF	t2	149.14	165.46	96697.6	92.29	32.88	12.48	590.59
R25	late relapse	TNF	t2	327.24	102.61	129699	144.45	167.93	7.51	605.86
R26	late relapse	IL-6	t2	293.57	122.96	71242.1	78.46	51.42	22.58	200.58
N1	non-relapse	TNF	t1	139.55	57.8	33636.8	44.21	41.52	1.68	458.39
N2	non-relapse	TNF	t1	94.9	479.83	8063.06	20.96	41.52	0.25	317.73
N3	non-relapse	TNF	t1	117.85	5.31	11666.9	22.25	115.05	12.6	512.91
N4	non-relapse	TNF	t1	620.15	17.93	45433.8	62	91.66	8.8	485.5
N5	non-relapse	TNF	t1	177.39	119.52	39503.8	57.87	22.14	2.9	96.68
N6	non-relapse	TNF	t1	3.24	11.64	11712.4	22.75	61.7	3.23	573.58
N7	non-relapse	TNF	t1	773.57	63.86	20933.6	45.63	310.02	100.01	134.39
N8	non-relapse	TNF	t1	3.24	53.53	15040.2	28.48	32.88	5	145.96
N9	non-relapse	TNF	t1	3.24	0.78	31427.6	41.27	61.28	7.5	271.83
N10	non-relapse	IL-6	t1	263.25	88.27	29684.1	48.54	36.55	7.63	482.85
N11	non-relapse	TNF	t1	109.94	152.38	37083.1	50.71	56.48	3.66	487.34
N12	non-relapse	TNF	t1	106.12	121.42	22611.6	34.07	35.12	4.64	300.99
N13	non-relapse	TNF	t1	113.72	101.61	48511.5	71.3	19.28	11.39	216.89
N14	non-relapse	TNF	t1	3.24	16.82	9432.12	17.08	39.28	2.3	401.7
N1	non-relapse	TNF	t2	139.55	98.64	55688.5	62.15	84.8	9.76	678.56
N2	non-relapse	TNF	t2	160.33	186.96	36997.4	55.29	40.78	0.92	731.4
N3	non-relapse	TNF	t2	3.24	0.78	10637.2	23.71	60.32	0.92	389.32
N4	non-relapse	TNF	t2	403.2	98.64	77330.2	83.7	51.86	5.53	237.9
N5	non-relapse	TNF	t2	255.08	125.34	32289.6	52.51	23.39	2.57	177.58
N6	non-relapse	TNF	t2	3.24	68.28	18652.4	35.06	18.82	3.88	356.43
N7	non-relapse	TNF	t2	135.19	37.21	18723.5	40.67	337.53	10.4	132.01
N8	non-relapse	TNF	t2	93.16	129.71	26131.8	41.57	67.04	30.2	168.89
N9	non-relapse	TNF	t2	80.84	19.23	38638.9	54.75	80.04	5.94	282.9
N10	non-relapse	IL-6	t2	210.22	123.06	29848.4	46.8	37.79	9.45	438.4
N11	non-relapse	TNF	t2	37.69	62.88	29777	42	69.83	3.32	455.34
N12	non-relapse	TNF	t2	149.97	84.91	14369.4	21.96	73.44	4.31	274.82
N13	non-relapse	TNF	t2	593.15	325.86	56494.7	70.17	41.19	6.86	377.11
N14	non-relapse	TNF	t2	3.24	109.89	19777.1	31.25	42.6	1.59	318.4
R1	early relapse	TNF	t1	234.11	23.59	22007.1	43.77	14.55	4.38	203.68
R4	early relapse	TNF	t1	96.81	54.63	19200	35.6	31.11	10.82	82.02
R5	early relapse	TNF	t1	22.05	71.5	17564	37.07	79.41	3.59	25.62
R7	early relapse	IL-6	t1	3.24	185.84	63684.3	163.14	177.57	56.23	186.53
R8	early relapse	TNF	t1	3.24	131.91	20805.4	40.99	33.02	2.4	138.45
R11	early relapse	TNF	t1	668.2	133.22	26513.8	46.34	18.36	5.02	183.89
R12	early relapse	TNF	t1	82.52	90	41450.3	49.64	45.22	18.91	619.86
R15	early relapse	TNF	t1	157.1	98.73	15354.5	24.32	57.61	38.05	183.05
R16	early relapse	TNF	t1	na	na	na	na	na	na	na
R17	early relapse	IL-6	t1	244.89	113.19	74797.6	79.8	51.5	55.6	654.06
R20	early relapse	IL-6	t1	524.06	393.79	127020	151.51	258.94	44.49	624.5
R21	early relapse	TNF	t1	3.24	0.78	11108.7	18.91	38.16	5.41	278.7
R22	early relapse	TNF	t1	3.24	45.03	16460.5	22.81	26.1	4.26	134.59
R1	early relapse	TNF	t2	205.56	6.45	23834.5	51.94	38.41	11.96	554.49
R4	early relapse	TNF	t2	62.18	88	22592.8	49.8	49.03	5.42	190.11
R5	early relapse	TNF	t2	3.24	48.17	34622.8	59.76	390.17	4.38	126.49
R7	early relapse	IL-6	t2	3.24	256.72	138940	203.86	262.8	15.12	200.46
R8	early relapse	TNF	t2	3.24	131.91	22038.7	43.61	34.84	1.73	177.9
R11	early relapse	TNF	t2	601.44	204.79	31182.2	50.29	39.31	6.13	294.04
R12	early relapse	TNF	t2	na	na	na	na	na	na	na
R15	early relapse	TNF	t2	303.71	90	26916.9	39.57	130.21	12.08	186.55
R16	early relapse	TNF	t2	na	na	na	na	na	na	na
R17	early relapse	IL-6	t2	291.72	130.37	132788	125.61	58.77	28.31	567.05
R20	early relapse	IL-6	t2	na	na	na	na	na	na	na
R21	early relapse	TNF	t2	3.24	8.57	14432.1	22.93	106.28	8.95	721.44
R22	early relapse	TNF	t2	3.24	47.81	17783.8	22.31	49.94	6.88	248.42
*na: data not available
